# Supplementary material for: Patient Mealtime Experience: Capturing Patient Perceptions Using a Novel Patient Mealtime Experience Tool
Source: Nutrients. 2023 Jun 14;15(12):2747. doi: 10.3390/nu15122747 (PMC10300684; doi:10.3390/nu15122747)
Supplement: Supplementary file 1 [file nutrients-15-02747-s001.zip]

Archive with 1 entries (1 files):
- nutrients-2416720-supplementary.pdf
